# Supplementary material for: Inspired by Skeletal Muscles: Study of the Physical and Electrochemical Properties of Derived Lignocellulose-Based Carbon Fibers
Source: Materials (Basel). 2022 Nov 15;15(22):8068. doi: 10.3390/ma15228068 (PMC9694132; doi:10.3390/ma15228068)
Supplement: Supplementary file 1 [file materials-15-08068-s001.zip]

Archive with 1 entries (1 files):
- materials-1998829-supplementary.pdf
